# Supplementary material for: A Cohort Study of Gastric Fluid and Urine Metabolomics for the Prediction of Survival in Severe Prematurity
Source: Metabolites. 2023 May 30;13(6):708. doi: 10.3390/metabo13060708 (PMC10304811; doi:10.3390/metabo13060708)
Supplement: Supplementary file 1 [file metabolites-13-00708-s001.zip]

Archive with 1 entries (1 files):
- metabolites-2400388-supplementary.pdf
